# Supplementary material for: Balancing Strength and Ductility in Al Matrix Composites Reinforced by Few-Layered MoS2 through In-Situ Formation of Interfacial Al12Mo
Source: Materials (Basel). 2021 Jun 25;14(13):3561. doi: 10.3390/ma14133561 (PMC8269559; doi:10.3390/ma14133561)
Supplement: Supplementary file 1 [file materials-14-03561-s001.zip]

Archive with 1 entries (1 files):
- SM-materials-1260409-done.pdf
